# Supplementary material for: A Duplex-Droplet Digital PCR Assay for Simultaneous Quantitative Detection of Monilinia fructicola and Monilinia laxa on Stone Fruits
Source: Front Microbiol. 2021 Nov 29;12:747560. doi: 10.3389/fmicb.2021.747560 (PMC8667764; doi:10.3389/fmicb.2021.747560)
Supplement: Supplementary file 1 [file Table_1.XLSX]

## Sheet: Figure 1
Supplementary Table 1. Quantification of Monilinia fructicola and Monilinia laxa DNAs in preliminary tests for optimizing ddPCR conditions
Sample code	Target DNA/ Probe	DNA concentration (ng)	Primers/Probe concentration (nM)	Annealing temperature (°C)	Number of PCR cycles	ddPCR quantification (copies µl-1)
Optimization of primers/probe concentration (see Figure 1A)
a1	Mfrc2/FAM	25	240/160	62	40	7400±450
a2	Mfrc/FAM	25	500/250	62	40	7300±320
a3	Mfrc/FAM	25	900/250	62	40	7150±296
a1	Mfrc/FAM	2.5	240/160	62	40	1417±74
a2	Mfrc/FAM	2.5	500/250	62	40	1553±68
a3	Mfrc/FAM	2.5	900/250	62	40	1530±82
a1	Mfrc/FAM	0.25	240/160	62	40	158±5
a2	Mfrc/FAM	0.25	500/250	62	40	225±9
a3	Mfrc/FAM	0.25	900/250	62	40	210±4
a1	Mlax2/HEX	25	240/160	62	40	3420±203
a2	Mlax/HEX	25	500/250	62	40	6500±321
a3	Mlax/HEX	25	900/250	62	40	6530±155
a1	Mlax/HEX	2.5	240/160	62	40	1655±63
a2	Mlax/HEX	2.5	500/250	62	40	2330±71
a3	Mlax/HEX	2.5	900/250	62	40	2140±68
a1	Mlax/HEX	0.25	240/160	62	40	411±9
a2	Mlax/HEX	0.25	500/250	62	40	254±10
a3	Mlax/HEX	0.25	900/250	62	40	291±8
Optimization of annealing temperature (see Figure 1B)
56°C	Mlax/HEX	2.5	500/250	56	40	1369±61
58°C	Mlax/HEX	2.5	500/250	58	40	1553±66
60°C	Mlax/HEX	2.5	500/250	60	40	1582±58
62°C	Mlax/HEX	2.5	500/250	62	40	1581±81
56°C	Mlax/HEX	2.5	500/250	56	40	1955±65
58°C	Mlax/HEX	2.5	500/250	58	40	2980±72
60°C	Mlax/HEX	2.5	500/250	60	40	2290±56
62°C	Mlax/HEX	2.5	500/250	62	40	2330±71
Optimization of PCR cycles number (see Figure 1C)
c1	Mfrc/FAM	2.5	500/250	58	40	1553±45
c2	Mfrc/FAM	2.5	500/250	58	50	3060±62
NTC11	Mfrc/FAM	0	500/250	58	40	n.d.3
NTC21	Mfrc/FAM	0	500/250	58	50	n.d.
c1	Mlax/HEX	2.5	500/250	58	40	2980±44
c2	Mlax/HEX	2.5	500/250	58	50	3130±60
NTC1	Mlax/HEX	0	500/250	58	40	n.d.
NTC2	Mlax/HEX	0	500/250	58	50	n.d.
Influence of DNA from peach and apricot fruits (2 µL) added to the reaction on ddPCR quantification
Mfrc2	Mfrc/FAM	2.5	500/250	58	50	3020±81
Mfrc+peach	Mfrc/FAM	2.5	500/250	58	50	2580±78
Mfrc+apricot	Mfrc/FAM	2.5	500/250	58	50	2800±69
Mfrc	Mfrc/FAM	0.025	500/250	58	50	43.8±2
Mfrc+peach	Mfrc/FAM	0.025	500/250	58	50	40.3±6
Mfrc+apricot	Mfrc/FAM	0.025	500/250	58	50	38.9±5
Mfrc	Mfrc/FAM	0.00025	500/250	58	50	0.34±0.2
Mfrc+peach	Mfrc/FAM	0.00025	500/250	58	50	0.42±0.1
Mfrc+apricot	Mfrc/FAM	0.00025	500/250	58	50	0.37±0.2
Mlax2	Mlax/HEX	2.5	500/250	58	50	4200±91
Mlax+peach	Mlax/HEX	2.5	500/250	58	50	4370±88
Mlax+apricot	Mlax/HEX	2.5	500/250	58	50	4167±62
Mlax	Mlax/HEX	0.025	500/250	58	50	54±3
Mlax+peach	Mlax/HEX	0.025	500/250	58	50	49±2
Mlax+apricot	Mlax/HEX	0.025	500/250	58	50	51±7
Mlax	Mlax/HEX	0.00025	500/250	58	50	0.44±0.2
Mlax+peach	Mlax/HEX	0.00025	500/250	58	50	0.45±0.3
Mlax+apricot	Mlax/HEX	0.00025	500/250	58	50	0.44±0.1
1NTC=No Template Control; 2Mfrc=Monilinia fructicola, Mlax=Monilinia laxa; n.d.3 = no detectable.
